# Supplementary material for: Development and Assessment of a Color-Variable Chlorine Dioxide Slow-Releasing Card for Litchi Preservation
Source: Foods. 2025 Jan 6;14(1):136. doi: 10.3390/foods14010136 (PMC11720410; doi:10.3390/foods14010136)
Supplement: Supplementary file 1 [file foods-14-00136-s001.zip]

Archive with 1 entries (1 files):
- foods-3389213-supplementary.pdf
